# Supplementary material for: Identification of mRNA Signature for Predicting Prognosis Risk of Rectal Adenocarcinoma
Source: Front Genet. 2022 May 18;13:880945. doi: 10.3389/fgene.2022.880945 (PMC9159392; doi:10.3389/fgene.2022.880945)
Supplement: Supplementary file 1 [file Table2.XLSX]

## Sheet: Sheet1
Symbol	Ensembl_ID	logFC	Pvalue	FDR
MASP1	ENSG00000127241.15	-2.77055	3.81047e-06	0.000308648
HAND2	ENSG00000164107.8	-2.74294	8.48206e-06	0.000687047
SFRP1	ENSG00000104332.10	-2.72408	2.82716e-10	2.29e-08
FCER2	ENSG00000104921.13	-2.71338	0.000108705	0.00880509
CLDN8	ENSG00000156284.5	-2.65661	2.92593e-21	2.37e-19
P2RY12	ENSG00000169313.9	-2.59379	2.64952e-05	0.00214611
SNAP25	ENSG00000132639.11	-2.58217	1.0171e-05	0.00082385
CCL23	ENSG00000274736.3	-2.51379	6.53894e-06	0.000529654
CTSG	ENSG00000100448.3	-2.47545	1.13827e-07	9.22e-06
CR2	ENSG00000117322.15	-2.47401	7.61339e-05	0.00616684
MS4A1	ENSG00000156738.16	-2.45573	0.000101969	0.0082595
STAP1	ENSG00000035720.6	-2.43654	8.89321e-05	0.0072035
BLK	ENSG00000136573.11	-2.40248	0.000144539	0.0117076
TLR10	ENSG00000174123.9	-2.35721	0.000167556	0.013572
FGF10	ENSG00000070193.4	-2.32791	3.81375e-05	0.00308914
NCAM1	ENSG00000149294.15	-2.32434	7.37199e-06	0.000597131
C7	ENSG00000112936.17	-2.32164	1.16049e-06	9.4e-05
FCRL3	ENSG00000160856.19	-2.29821	0.000340693	0.0275961
RAB9B	ENSG00000123570.3	-2.25985	1.91227e-05	0.00154894
CD22	ENSG00000012124.13	-2.18201	0.000128093	0.0103756
CLECL1	ENSG00000184293.6	-2.13296	1.56899e-05	0.00127088
DYNC1I1	ENSG00000158560.13	-2.13141	5.27371e-05	0.0042717
GPR15	ENSG00000154165.4	-2.12199	1.81481e-08	1.47e-06
CARTPT	ENSG00000164326.4	-2.11806	6.09599e-05	0.00493776
FCER1A	ENSG00000179639.9	-2.1053	8.32099e-07	6.74e-05
KIF5A	ENSG00000155980.10	-2.07729	1.79505e-05	0.00145399
ATP1B2	ENSG00000129244.7	-2.07693	8.04443e-06	0.000651599
PLA2G5	ENSG00000127472.9	-2.05043	3.37348e-05	0.00273252
CHGA	ENSG00000100604.11	-2.03838	5.30864e-12	4.3e-10
PRKCB	ENSG00000166501.11	-2.01863	3.43647e-06	0.000278354
ADCY5	ENSG00000173175.13	-2.01594	3.75309e-07	3.04e-05
MEIS2	ENSG00000134138.18	-2.00353	2.44071e-05	0.00197697
GNG8	ENSG00000167414.4	-2.00279	6.0637e-06	0.00049116
PIANP	ENSG00000139200.12	-1.99023	1.38633e-06	0.000112293
GNG7	ENSG00000176533.11	-1.95986	7.51852e-09	6.09e-07
PAX5	ENSG00000196092.11	-1.958	0.000387116	0.0313564
FLT3	ENSG00000122025.13	-1.95468	8.39506e-07	6.8e-05
CCL14	ENSG00000276409.3	-1.93839	2.32683e-06	0.000188473
CR1	ENSG00000203710.9	-1.93582	9.66575e-05	0.00782926
BACH2	ENSG00000112182.13	-1.92723	0.000386003	0.0312663
MS4A2	ENSG00000149534.7	-1.92544	1.54117e-06	0.000124835
LRRK2	ENSG00000188906.12	-1.91167	2.20842e-05	0.00178882
SNCA	ENSG00000145335.14	-1.91061	2.5741e-05	0.00208502
CD36	ENSG00000135218.16	-1.89994	7.51852e-07	6.09e-05
TNFRSF17	ENSG00000048462.9	-1.88082	2.97531e-09	2.41e-07
MAPK10	ENSG00000109339.17	-1.87136	8.32462e-06	0.000674294
LY9	ENSG00000122224.16	-1.85913	1.60921e-05	0.00130346
THBS4	ENSG00000113296.13	-1.83613	4.30513e-05	0.00348715
JAM2	ENSG00000154721.13	-1.79918	3.18519e-08	2.58e-06
CD177	ENSG00000204936.8	-1.78641	1.34374e-06	0.000108843
HDAC9	ENSG00000048052.20	-1.78572	8.1358e-08	6.59e-06
SLIT2	ENSG00000145147.18	-1.78234	1.3523e-05	0.00109537
GLI3	ENSG00000106571.11	-1.78106	8.6841e-06	0.000703412
LRMP	ENSG00000118308.13	-1.77298	2.00566e-05	0.00162458
VPREB3	ENSG00000128218.7	-1.77097	3.34565e-05	0.00270997
GNG3	ENSG00000162188.5	-1.76724	4.68228e-06	0.000379265
DNASE1L3	ENSG00000163687.12	-1.76156	9.71605e-08	7.87e-06
BMP5	ENSG00000112175.7	-1.75762	3.98765e-10	3.23e-08
LILRB5	ENSG00000105609.15	-1.69676	3.7284e-07	3.02e-05
CLDN11	ENSG00000013297.9	-1.69129	1.75126e-05	0.00141852
MFAP5	ENSG00000197614.9	-1.68881	3.17284e-07	2.57e-05
KLRF1	ENSG00000150045.10	-1.68235	2.84965e-05	0.00230822
CD19	ENSG00000177455.10	-1.66933	0.000270032	0.0218726
CYSLTR1	ENSG00000173198.5	-1.66793	6.62963e-07	5.37e-05
GPR17	ENSG00000144230.15	-1.65203	0.000225854	0.0182942
ANGPT1	ENSG00000154188.8	-1.62599	9.34704e-05	0.0075711
SYNGR1	ENSG00000100321.13	-1.62354	7.69579e-06	0.000623359
BTLA	ENSG00000186265.8	-1.61193	2.8962e-05	0.00234593
SCG2	ENSG00000171951.4	-1.60918	1.17654e-07	9.53e-06
MADCAM1	ENSG00000099866.13	-1.60061	1.2594e-06	0.000102011
RAB3B	ENSG00000169213.6	-1.59745	2.85185e-07	2.31e-05
PLA2G2D	ENSG00000117215.13	-1.59139	0.000235586	0.0190825
MEIS1	ENSG00000143995.18	-1.57218	1.36658e-05	0.00110693
TRIM58	ENSG00000162722.8	-1.56515	1.23674e-06	0.000100176
CFL2	ENSG00000165410.13	-1.5604	1.081e-05	0.000875607
GAPT	ENSG00000175857.7	-1.55778	0.000150337	0.0121773
PIK3CG	ENSG00000105851.9	-1.55448	2.24719e-06	0.000182022
GNG13	ENSG00000127588.4	-1.54257	1.36049e-05	0.00110199
ACKR4	ENSG00000129048.6	-1.53452	8.53253e-05	0.00691135
TNFRSF13C	ENSG00000159958.4	-1.51892	0.000350326	0.0283764
IRF4	ENSG00000137265.13	-1.50709	1.46269e-06	0.000118478
CD200R1	ENSG00000163606.9	-1.50567	0.00019218	0.0155666
PLCL2	ENSG00000154822.14	-1.49275	1.14691e-11	9.29e-10
POU2AF1	ENSG00000110777.10	-1.48854	1.08453e-05	0.000878467
TIAM1	ENSG00000156299.11	-1.48715	3.54321e-14	2.87e-12
KIR2DL4	ENSG00000189013.13	-1.48306	8.22561e-05	0.00666275
TLR7	ENSG00000196664.4	-1.47639	1.82274e-05	0.00147642
GPER1	ENSG00000164850.13	-1.46899	1.33333e-11	1.08e-09
MMP28	ENSG00000271447.4	-1.46468	3.88889e-11	3.15e-09
NKX3-2	ENSG00000109705.7	-1.46443	0.000126384	0.0102371
LGALS9C	ENSG00000171916.15	-1.4464	2.37813e-05	0.00192628
FGFR2	ENSG00000066468.19	-1.44553	6.65432e-08	5.39e-06
NR4A3	ENSG00000119508.16	-1.43855	0.000482416	0.0390757
COLEC12	ENSG00000158270.11	-1.43531	1.07284e-06	8.69e-05
GPR18	ENSG00000125245.11	-1.42921	0.000549832	0.0445364
CD1C	ENSG00000158481.11	-1.4215	1.19015e-05	0.000964021
CXCL13	ENSG00000156234.7	-1.42089	1.59317e-05	0.00129047
PTX3	ENSG00000163661.3	-1.42008	5.0173e-05	0.00406401
CCL19	ENSG00000172724.10	-1.40383	3.20986e-06	0.000259999
SHC4	ENSG00000185634.10	-1.40123	0.000221311	0.0179262
CX3CR1	ENSG00000168329.12	-1.40116	7.66649e-05	0.00620986
CCR2	ENSG00000121807.5	-1.40111	3.22849e-06	0.000261508
PDE4D	ENSG00000113448.15	-1.39282	2.38272e-07	1.93e-05
SPINK5	ENSG00000133710.14	-1.39123	1.10741e-06	8.97e-05
CD79B	ENSG00000007312.11	-1.38485	6.32763e-05	0.00512538
GPLD1	ENSG00000112293.13	-1.38114	0.00011665	0.00944863
BANK1	ENSG00000153064.10	-1.37517	0.000246886	0.0199978
ABCC9	ENSG00000069431.9	-1.3706	0.000249264	0.0201904
CA2	ENSG00000104267.8	-1.36393	1.48148e-19	1.2e-17
ACKR2	ENSG00000144648.13	-1.36222	1.41706e-06	0.000114782
P2RX1	ENSG00000108405.3	-1.35987	1.01605e-07	8.23e-06
IL1R2	ENSG00000115590.12	-1.35525	2.30864e-09	1.87e-07
EDN3	ENSG00000124205.14	-1.35163	1.16049e-12	9.4e-11
LGALS9B	ENSG00000170298.14	-1.34743	3.64937e-06	0.000295599
RASGRP2	ENSG00000068831.17	-1.34719	2.96539e-05	0.00240196
ADTRP	ENSG00000111863.11	-1.34311	4.67901e-07	3.79e-05
IL16	ENSG00000172349.15	-1.34136	7.19228e-06	0.000582575
FCGR2B	ENSG00000072694.17	-1.33364	2.85223e-05	0.00231031
GNG2	ENSG00000186469.7	-1.33353	4.38716e-06	0.00035536
CCR10	ENSG00000184451.5	-1.33263	2.16504e-05	0.00175369
TNFSF8	ENSG00000106952.6	-1.33021	1.38862e-05	0.00112478
PDE5A	ENSG00000138735.14	-1.32782	1.02099e-06	8.27e-05
POU2F2	ENSG00000028277.19	-1.32748	0.000113432	0.00918803
TCF21	ENSG00000118526.6	-1.31262	3.49383e-08	2.83e-06
RET	ENSG00000165731.16	-1.30713	1.50088e-05	0.00121571
IL6R	ENSG00000160712.11	-1.30314	2.40741e-11	1.95e-09
TTR	ENSG00000118271.8	-1.2955	3.78631e-05	0.00306691
CYSLTR2	ENSG00000152207.6	-1.29273	3.15436e-05	0.00255503
TESPA1	ENSG00000135426.13	-1.28852	0.000123322	0.00998908
FGL2	ENSG00000127951.5	-1.28736	7.45679e-08	6.04e-06
TRAT1	ENSG00000163519.12	-1.28652	0.000100586	0.00814745
CXCL12	ENSG00000107562.15	-1.28237	8.95062e-08	7.25e-06
TSLP	ENSG00000145777.13	-1.28056	3.1507e-05	0.00255206
FCN1	ENSG00000085265.9	-1.27953	0.000268988	0.021788
LEPR	ENSG00000116678.17	-1.27754	1.71359e-05	0.00138801
CEACAM3	ENSG00000170956.15	-1.25794	1.24392e-05	0.00100757
IL10	ENSG00000136634.5	-1.25384	0.000196733	0.0159353
MITF	ENSG00000187098.13	-1.25174	3.58076e-05	0.00290041
GP1BA	ENSG00000185245.7	-1.25051	0.000168503	0.0136488
F13A1	ENSG00000124491.14	-1.24497	6.133e-06	0.000496773
ADAMDEC1	ENSG00000134028.13	-1.2336	7.62963e-16	6.18e-14
PTGDR2	ENSG00000183134.4	-1.2243	3.13826e-06	0.000254199
PDE1B	ENSG00000123360.10	-1.22249	0.000103613	0.00839262
FOXN1	ENSG00000109101.6	-1.22097	1.0201e-05	0.000826281
BMP6	ENSG00000153162.8	-1.2206	1.20247e-08	9.74e-07
TOX	ENSG00000198846.5	-1.21994	3.2716e-10	2.65e-08
ITM2A	ENSG00000078596.9	-1.21957	1.69136e-08	1.37e-06
SLC7A2	ENSG00000003989.15	-1.21734	2.1358e-07	1.73e-05
CD207	ENSG00000116031.8	-1.21241	1.74508e-05	0.00141351
ZEB1	ENSG00000148516.20	-1.21209	4.59809e-05	0.00372446
SCIN	ENSG00000006747.13	-1.20906	7.25926e-07	5.88e-05
MEOX1	ENSG00000005102.11	-1.20843	1.26631e-06	0.000102571
CFP	ENSG00000126759.11	-1.20282	4.19388e-05	0.00339705
L1CAM	ENSG00000198910.11	-1.19397	2.55505e-05	0.00206959
AMPH	ENSG00000078053.15	-1.18767	0.000145322	0.0117711
PLCG2	ENSG00000197943.8	-1.18755	2.45298e-05	0.00198691
RNF125	ENSG00000101695.7	-1.18685	2.67901e-08	2.17e-06
CD180	ENSG00000134061.5	-1.1862	0.000164967	0.0133624
CHP2	ENSG00000166869.2	-1.18021	3.18519e-14	2.58e-12
BTK	ENSG00000010671.14	-1.18002	4.1484e-05	0.0033602
CD79A	ENSG00000105369.8	-1.17105	1.46181e-06	0.000118407
TAL1	ENSG00000162367.10	-1.16775	4.75309e-07	3.85e-05
GPR174	ENSG00000147138.1	-1.16773	6.41196e-05	0.00519368
CADM1	ENSG00000182985.15	-1.16244	1.40712e-05	0.00113977
THEMIS	ENSG00000172673.9	-1.15998	0.000105814	0.00857093
KIT	ENSG00000157404.14	-1.15948	6.54163e-06	0.000529872
GCSAM	ENSG00000174500.11	-1.15814	4.47646e-05	0.00362593
MB	ENSG00000198125.11	-1.15474	7.37037e-09	5.97e-07
IKZF1	ENSG00000185811.15	-1.14504	3.75112e-05	0.00303841
TSPAN2	ENSG00000134198.8	-1.12482	2.72909e-05	0.00221056
SERPINA5	ENSG00000188488.12	-1.12263	0.000171334	0.013878
CCR7	ENSG00000126353.3	-1.11609	4.84883e-05	0.00392755
F8	ENSG00000185010.12	-1.11419	3.4429e-05	0.00278875
PADI2	ENSG00000117115.11	-1.1057	2.58025e-11	2.09e-09
KAT2B	ENSG00000114166.7	-1.09828	1.65432e-08	1.34e-06
CDKN2B	ENSG00000147883.10	-1.09518	2.98765e-08	2.42e-06
SSC5D	ENSG00000179954.13	-1.08467	3.95596e-06	0.000320433
MARCO	ENSG00000019169.10	-1.07939	0.000478184	0.0387329
TLR3	ENSG00000164342.11	-1.07767	2.63228e-06	0.000213215
ANPEP	ENSG00000166825.12	-1.06983	5.18519e-07	4.2e-05
LTF	ENSG00000012223.11	-1.06979	0.000582065	0.0471473
KLRG1	ENSG00000139187.8	-1.06688	0.000189751	0.0153698
XCR1	ENSG00000173578.7	-1.06176	1.88465e-05	0.00152657
KLRB1	ENSG00000111796.3	-1.06144	3.01752e-06	0.000244419
ICAM3	ENSG00000076662.8	-1.05939	2.28362e-05	0.00184973
ITLN1	ENSG00000179914.4	-1.05311	7.45679e-11	6.04e-09
SCIMP	ENSG00000161929.13	-1.05257	8.49049e-05	0.0068773
LAX1	ENSG00000122188.11	-1.04551	3.3618e-06	0.000272306
OSBPL1A	ENSG00000141447.15	-1.04239	2.34568e-07	1.9e-05
PDGFD	ENSG00000170962.11	-1.04234	3.20988e-07	2.6e-05
SCARA3	ENSG00000168077.12	-1.03569	3.26404e-06	0.000264387
LRRC17	ENSG00000128606.11	-1.03402	2.7154e-05	0.00219947
PLAC8	ENSG00000145287.9	-1.02422	1.19259e-10	9.66e-09
AKT3	ENSG00000117020.15	-1.02314	6.15665e-05	0.00498688
IL17B	ENSG00000127743.5	-1.02298	0.000183591	0.0148708
TLR6	ENSG00000174130.11	-1.02221	0.000131484	0.0106502
ROR2	ENSG00000169071.13	-1.02207	2.70426e-05	0.00219045
SIGLEC16	ENSG00000161643.11	-1.02081	0.000460188	0.0372752
DOCK2	ENSG00000134516.14	-1.01336	2.04183e-05	0.00165388
NFATC1	ENSG00000131196.16	-1.00826	5.83607e-05	0.00472721
BDKRB1	ENSG00000100739.9	-1.00816	1.25274e-05	0.00101472
WNT2B	ENSG00000134245.16	-1.00653	1.2963e-08	1.05e-06
JAG2	ENSG00000184916.7	1.03993	2.69136e-15	2.18e-13
CDH26	ENSG00000124215.15	1.04972	7.69136e-07	6.23e-05
ADORA1	ENSG00000163485.14	1.05984	6.76543e-12	5.48e-10
ANGPT2	ENSG00000091879.12	1.08176	6.46914e-17	5.24e-15
HSPA6	ENSG00000173110.7	1.0862	1.1642e-08	9.43e-07
LRP5L	ENSG00000100068.10	1.1135	5.65432e-10	4.58e-08
TCF7	ENSG00000081059.18	1.11632	2.2963e-09	1.86e-07
CFB	ENSG00000243649.7	1.11847	2.18519e-07	1.77e-05
C2	ENSG00000166278.13	1.13232	4.18519e-13	3.39e-11
MME	ENSG00000196549.9	1.13895	2.03704e-08	1.65e-06
CXCL3	ENSG00000163734.4	1.14272	1.71815e-06	0.00013917
SERPINF2	ENSG00000167711.12	1.14405	2.95062e-10	2.39e-08
L3MBTL1	ENSG00000185513.13	1.14829	1.20617e-10	9.77e-09
SLC7A11	ENSG00000151012.12	1.15275	4.34568e-08	3.52e-06
SLC16A8	ENSG00000100156.9	1.16534	1.23457e-07	1e-05
PGF	ENSG00000119630.12	1.16637	3.37037e-10	2.73e-08
BTN1A1	ENSG00000124557.11	1.16976	0.000109712	0.0088867
HPX	ENSG00000110169.9	1.17079	1.56553e-05	0.00126808
FZD9	ENSG00000188763.4	1.1731	1.21481e-07	9.84e-06
IL37	ENSG00000125571.8	1.17726	8.16119e-06	0.000661056
CXCL8	ENSG00000169429.9	1.19766	1.85917e-05	0.00150593
TNFSF15	ENSG00000181634.7	1.20394	5.17284e-09	4.19e-07
ATP11A	ENSG00000068650.17	1.20866	6.51852e-14	5.28e-12
ULBP3	ENSG00000131019.9	1.21632	1.13457e-07	9.19e-06
LTB4R	ENSG00000213903.7	1.231	1.07901e-10	8.74e-09
SHH	ENSG00000164690.6	1.23294	6.03704e-09	4.89e-07
APOA1	ENSG00000118137.8	1.23389	0.000139984	0.0113387
NLRP6	ENSG00000174885.11	1.23416	4.02227e-06	0.000325804
TRPM2	ENSG00000142185.15	1.23759	6.39506e-13	5.18e-11
GNG4	ENSG00000168243.9	1.23942	7.23457e-20	5.86e-18
UBD	ENSG00000213886.3	1.26322	4.71605e-08	3.82e-06
C4BPB	ENSG00000123843.11	1.27225	3.23457e-08	2.62e-06
LEF1	ENSG00000138795.8	1.28419	1.28395e-07	1.04e-05
DCST1	ENSG00000163357.9	1.28633	5.88889e-08	4.77e-06
TNFRSF10C	ENSG00000173535.12	1.30338	2.37037e-10	1.92e-08
TREM1	ENSG00000124731.11	1.31017	1.64154e-06	0.000132965
CSF3	ENSG00000108342.11	1.32085	0.000161855	0.0131102
NOD2	ENSG00000167207.10	1.32621	3.12346e-11	2.53e-09
APOBEC1	ENSG00000111701.6	1.34632	6.53086e-07	5.29e-05
RAET1L	ENSG00000155918.6	1.35142	8.44459e-05	0.00684012
CXCL6	ENSG00000124875.8	1.36039	1.11111e-06	9e-05
IL13RA2	ENSG00000123496.6	1.39654	5.07407e-16	4.11e-14
C4BPA	ENSG00000123838.9	1.41491	1.09012e-06	8.83e-05
BRCA2	ENSG00000139618.13	1.46452	2.1358e-16	1.73e-14
GZMB	ENSG00000100453.11	1.47359	3.16049e-19	2.56e-17
CITED1	ENSG00000125931.9	1.51176	7.30864e-13	5.92e-11
GPR84	ENSG00000139572.3	1.51419	1.05118e-05	0.000851456
HAMP	ENSG00000105697.6	1.52904	0.000112634	0.00912336
TP73	ENSG00000078900.13	1.56693	2.50617e-18	2.03e-16
SIGLEC15	ENSG00000197046.10	1.58767	3.53086e-12	2.86e-10
NFE2	ENSG00000123405.12	1.60963	2.48148e-10	2.01e-08
TRIM29	ENSG00000137699.15	1.63	3.2963e-08	2.67e-06
CYP27B1	ENSG00000111012.8	1.64261	1.19506e-14	9.68e-13
PLA2G4B	ENSG00000243708.7	1.6796	9.61728e-10	7.79e-08
LRP8	ENSG00000157193.13	1.68533	5.81481e-10	4.71e-08
PLA2G4D	ENSG00000159337.6	1.68575	1.69136e-08	1.37e-06
MST1	ENSG00000173531.14	1.69263	1.16173e-18	9.41e-17
AMBP	ENSG00000106927.10	1.69667	4.93827e-10	4e-08
SIX4	ENSG00000100625.8	1.69889	3.92593e-09	3.18e-07
LIME1	ENSG00000203896.8	1.71337	7.80247e-25	6.32e-23
TTBK1	ENSG00000146216.10	1.72279	1.62963e-12	1.32e-10
CHI3L1	ENSG00000133048.11	1.72592	1.51852e-07	1.23e-05
PILRB	ENSG00000121716.17	1.7262	2.45679e-08	1.99e-06
OSM	ENSG00000099985.3	1.72865	1.80247e-09	1.46e-07
CXCL5	ENSG00000163735.6	1.73762	3.65787e-05	0.00296288
TRPV4	ENSG00000111199.9	1.75521	1.25926e-18	1.02e-16
TDGF1	ENSG00000241186.6	1.76174	1.4321e-11	1.16e-09
SPTBN2	ENSG00000173898.10	1.79711	9.39506e-14	7.61e-12
HOXB8	ENSG00000120068.6	1.85011	1.64198e-15	1.33e-13
SLC11A1	ENSG00000018280.15	1.87763	5.90123e-23	4.78e-21
MMP1	ENSG00000196611.4	1.9017	1.14444e-11	9.27e-10
CXCL11	ENSG00000169248.11	1.94824	7.24691e-21	5.87e-19
RETN	ENSG00000104918.6	1.9934	4.2963e-07	3.48e-05
MYLPF	ENSG00000180209.10	2.00435	4.79012e-20	3.88e-18
TESC	ENSG00000088992.16	2.00585	6.53086e-20	5.29e-18
DRD2	ENSG00000149295.12	2.02073	3.58025e-12	2.9e-10
LAIR2	ENSG00000167618.8	2.02235	2.34568e-14	1.9e-12
PLA2G4E	ENSG00000188089.12	2.03954	3.32099e-16	2.69e-14
PRR7	ENSG00000131188.10	2.08213	7.54321e-18	6.11e-16
ICAM5	ENSG00000105376.4	2.12381	4.32099e-12	3.5e-10
IFNG	ENSG00000111537.4	2.15916	3.95062e-13	3.2e-11
DEFA6	ENSG00000164822.4	2.29481	9.79012e-12	7.93e-10
DEFA5	ENSG00000164816.7	2.2959	1.14691e-09	9.29e-08
MCEMP1	ENSG00000183019.6	2.30464	2.98765e-14	2.42e-12
CLDN1	ENSG00000163347.5	2.33419	7.40741e-13	6e-11
CLDN16	ENSG00000113946.3	2.36492	1.59259e-09	1.29e-07
APLN	ENSG00000171388.11	2.43117	3.59259e-19	2.91e-17
CLDN9	ENSG00000213937.3	2.4318	4.8642e-21	3.94e-19
SERPIND1	ENSG00000099937.9	2.43574	3.48148e-12	2.82e-10
LBP	ENSG00000129988.5	2.4415	1.85185e-07	1.5e-05
CALCA	ENSG00000110680.11	2.51131	1.39506e-11	1.13e-09
OLR1	ENSG00000173391.7	2.63761	5.2716e-23	4.27e-21
CLDN14	ENSG00000159261.9	2.65522	4.23457e-15	3.43e-13
CXCL17	ENSG00000189377.7	2.67032	1.06914e-08	8.66e-07
ULBP2	ENSG00000131015.4	2.75726	1.02222e-29	8.28e-28
SLC7A9	ENSG00000021488.11	2.80334	1.21111e-11	9.81e-10
CLEC5A	ENSG00000258227.5	2.8597	1.69136e-18	1.37e-16
INHBA	ENSG00000122641.9	2.86489	8.72839e-34	7.07e-32
PPBP	ENSG00000163736.3	2.88097	4.76543e-14	3.86e-12
SPACA3	ENSG00000141316.11	2.90314	1.34568e-21	1.09e-19
PRKCG	ENSG00000126583.9	2.98501	2.01235e-15	1.63e-13
CLDN2	ENSG00000165376.9	3.10274	1.93827e-29	1.57e-27
PGC	ENSG00000096088.15	3.26905	3.55556e-16	2.88e-14
F7	ENSG00000057593.12	3.27979	2.08642e-19	1.69e-17
DHRS2	ENSG00000100867.13	3.30681	6.12346e-13	4.96e-11
PKP1	ENSG00000081277.10	3.32302	2.53086e-37	2.05e-35
ULBP1	ENSG00000111981.4	3.38851	3.75309e-26	3.04e-24
ORM1	ENSG00000229314.5	3.44217	1.19383e-08	9.67e-07
SIX1	ENSG00000126778.8	3.52327	1.16049e-14	9.4e-13
ORM2	ENSG00000228278.3	3.58452	3.7284e-12	3.02e-10
REG1A	ENSG00000115386.5	3.61176	3.51852e-23	2.85e-21
IL11	ENSG00000095752.5	3.71698	5.92593e-25	4.8e-23
CSF2	ENSG00000164400.5	3.74494	2.25926e-22	1.83e-20
CPN1	ENSG00000120054.10	3.76613	5.16049e-14	4.18e-12
REG1B	ENSG00000172023.6	3.92391	9.14815e-15	7.41e-13
IL17A	ENSG00000112115.5	3.94029	9.2716e-19	7.51e-17
PITX2	ENSG00000164093.14	3.99278	2.58025e-53	2.09e-51
KRT16	ENSG00000186832.7	4.2586	6.7037e-15	5.43e-13
TCN1	ENSG00000134827.6	4.47514	4.04938e-22	3.28e-20
F2	ENSG00000180210.13	4.97921	7.2716e-10	5.89e-08
REG3A	ENSG00000172016.14	5.2965	7.35802e-26	5.96e-24
KRT6A	ENSG00000205420.9	5.44808	9.12346e-14	7.39e-12
GNGT1	ENSG00000127928.11	6.28839	2.98765e-24	2.42e-22
KLK7	ENSG00000169035.10	6.38192	8.37037e-18	6.78e-16
