# Supplementary material for: Identification of mRNA Signature for Predicting Prognosis Risk of Rectal Adenocarcinoma
Source: Front Genet. 2022 May 18;13:880945. doi: 10.3389/fgene.2022.880945 (PMC9159392; doi:10.3389/fgene.2022.880945)
Supplement: Supplementary file 4 [file Table1.XLSX]

## Sheet: Sheet1
	Sample Names
	TCGA-AF-2687-01
	TCGA-AF-2690-01
	TCGA-AF-2691-01
	TCGA-AF-2692-01
	TCGA-AF-2693-01
	TCGA-AF-3400-01
	TCGA-AF-3911-01
	TCGA-AF-3913-01
	TCGA-AF-4110-01
	TCGA-AF-5654-01
	TCGA-AF-6136-01
	TCGA-AF-6655-01
	TCGA-AF-6672-01
	TCGA-AF-A56K-01
	TCGA-AF-A56L-01
	TCGA-AF-A56N-01
	TCGA-AG-3574-01
	TCGA-AG-3575-01
	TCGA-AG-3578-01
	TCGA-AG-3580-01
	TCGA-AG-3581-01
	TCGA-AG-3582-01
	TCGA-AG-3583-01
	TCGA-AG-3584-01
	TCGA-AG-3586-01
	TCGA-AG-3587-01
	TCGA-AG-3591-01
	TCGA-AG-3592-01
	TCGA-AG-3593-01
	TCGA-AG-3594-01
	TCGA-AG-3598-01
	TCGA-AG-3599-01
	TCGA-AG-3600-01
	TCGA-AG-3605-01
	TCGA-AG-3608-01
	TCGA-AG-3609-01
	TCGA-AG-3611-01
	TCGA-AG-3612-01
	TCGA-AG-3726-01
	TCGA-AG-3727-01
	TCGA-AG-3728-01
	TCGA-AG-3731-01
	TCGA-AG-3732-01
	TCGA-AG-3742-01
	TCGA-AG-3878-01
	TCGA-AG-3881-01
	TCGA-AG-3882-01
	TCGA-AG-3883-01
	TCGA-AG-3885-01
	TCGA-AG-3887-01
	TCGA-AG-3890-01
	TCGA-AG-3892-01
	TCGA-AG-3893-01
	TCGA-AG-3894-01
	TCGA-AG-3896-01
	TCGA-AG-3898-01
	TCGA-AG-3901-01
	TCGA-AG-3902-01
	TCGA-AG-3909-01
	TCGA-AG-3999-01
	TCGA-AG-4001-01
	TCGA-AG-4005-01
	TCGA-AG-4007-01
	TCGA-AG-4008-01
	TCGA-AG-4021-01
	TCGA-AG-4022-01
	TCGA-AG-A002-01
	TCGA-AG-A008-01
	TCGA-AG-A00C-01
	TCGA-AG-A00H-01
	TCGA-AG-A00Y-01
	TCGA-AG-A011-01
	TCGA-AG-A014-01
	TCGA-AG-A015-01
	TCGA-AG-A016-01
	TCGA-AG-A01J-01
	TCGA-AG-A01N-01
	TCGA-AG-A020-01
	TCGA-AG-A023-01
	TCGA-AG-A025-01
	TCGA-AG-A026-01
	TCGA-AG-A02G-01
	TCGA-AG-A02N-01
	TCGA-AG-A02X-01
	TCGA-AG-A032-01
	TCGA-AG-A036-01
	TCGA-AH-6544-01
	TCGA-AH-6547-01
	TCGA-AH-6549-01
	TCGA-AH-6643-01
	TCGA-AH-6644-01
	TCGA-AH-6897-01
	TCGA-AH-6903-01
	TCGA-BM-6198-01
	TCGA-CI-6619-01
	TCGA-CI-6620-01
	TCGA-CI-6621-01
	TCGA-CI-6622-01
	TCGA-CI-6623-01
	TCGA-CI-6624-01
	TCGA-CL-4957-01
	TCGA-CL-5917-01
	TCGA-DC-4745-01
	TCGA-DC-4749-01
	TCGA-DC-5337-01
	TCGA-DC-5869-01
	TCGA-DC-6154-01
	TCGA-DC-6155-01
	TCGA-DC-6156-01
	TCGA-DC-6157-01
	TCGA-DC-6158-01
	TCGA-DC-6160-01
	TCGA-DC-6681-01
	TCGA-DC-6682-01
	TCGA-DC-6683-01
	TCGA-DT-5265-01
	TCGA-DY-A0XA-01
	TCGA-DY-A1DC-01
	TCGA-DY-A1DD-01
	TCGA-DY-A1DE-01
	TCGA-DY-A1DF-01
	TCGA-DY-A1DG-01
	TCGA-DY-A1H8-01
	TCGA-EF-5830-01
	TCGA-EF-5831-01
	TCGA-EI-6506-01
	TCGA-EI-6507-01
	TCGA-EI-6508-01
	TCGA-EI-6509-01
	TCGA-EI-6510-01
	TCGA-EI-6511-01
	TCGA-EI-6512-01
	TCGA-EI-6513-01
	TCGA-EI-6514-01
	TCGA-EI-6881-01
	TCGA-EI-6882-01
	TCGA-EI-6883-01
	TCGA-EI-6884-01
	TCGA-EI-6885-01
	TCGA-EI-6917-01
	TCGA-EI-7002-01
	TCGA-EI-7004-01
	TCGA-F5-6464-01
	TCGA-F5-6465-01
	TCGA-F5-6571-01
	TCGA-F5-6702-01
	TCGA-F5-6811-01
	TCGA-F5-6812-01
	TCGA-F5-6813-01
	TCGA-F5-6814-01
	TCGA-F5-6861-01
	TCGA-F5-6863-01
	TCGA-F5-6864-01
	TCGA-G5-6233-01
	TCGA-G5-6235-01
	TCGA-G5-6572-01
	TCGA-G5-6641-01
	TCGA-G5-6572-02
	TCGA-AF-2689-11
	TCGA-AF-2691-11
	TCGA-AF-2692-11
	TCGA-AF-3400-11
	TCGA-AF-5654-11
	TCGA-AG-3731-11
	TCGA-AG-3732-11
	TCGA-AG-3742-11
	TCGA-AH-6643-11
